# Supplementary material for: Adenosine Suppresses Cholangiocarcinoma Cell Growth and Invasion in Equilibrative Nucleoside Transporters-Dependent Pathway
Source: Int J Mol Sci. 2020 Jan 27;21(3):814. doi: 10.3390/ijms21030814 (PMC7037771; doi:10.3390/ijms21030814)
Supplement: Supplementary file 1 [file ijms-21-00814-s001.zip]

Archive with 3 entries (3 files):
- KL_Supplementary Table S1.docx
- KL_Supplementary Figure S1.docx
- KL_Supplementary Table S2.docx
